# Supplementary material for: Quantitative Comparison of a Handheld and a Table-Top Fundus Camera for Retinal Microvascular Assessment
Source: Reports (MDPI). 2026 May 11;9(2):147. doi: 10.3390/reports9020147 (PMC13214827; doi:10.3390/reports9020147)
Supplement: Supplementary file 1 [file reports-09-00147-s001.zip]

Archive with 1 entries (1 files):
- reports-4177677-supplementary.pdf
